# Supplementary material for: Cytokine Levels and Neuropsychological Function among Patients with Attention-Deficit/Hyperactivity Disorder and Atopic Diseases
Source: J Pers Med. 2022 Jul 17;12(7):1155. doi: 10.3390/jpm12071155 (PMC9316989; doi:10.3390/jpm12071155)
Supplement: Supplementary file 1 [file jpm-12-01155-s001.zip]

Archive with 1 entries (1 files):
- jpm-1782768-supplementary.pdf
